# Supplementary material for: Open tools for quantitative anonymization of tabular phenotype data: literature review
Source: Brief Bioinform. 2022 Oct 10;23(6):bbac440. doi: 10.1093/bib/bbac440 (PMC9677485; doi:10.1093/bib/bbac440)
Supplement: Paper-Tool-Review-R1-Supplement-1_bbac440 [file paper-tool-review-r1-supplement-1_bbac440.xlsx]

## Sheet: Queries
ACM1*	[[Title: "anonymization"] OR [Title: "anonymisation"] OR [Title: "anonymizing"] OR [Title: "anonymising"] OR [Title: "anonymous"] OR [Title: "anonymity"]] AND [[Title: "tool"] OR [Title: "software"]] AND [Publication Date: (01/01/1990 TO 12/31/2021)]
Pubmed	(("anonymization"[Title] OR "anonymisation"[Title] OR "anonymizing"[Title] OR "anonymising"[Title] OR "anonymous"[Title] OR "anonymity"[Title]) AND ("tool"[TITLE] or "software"[TITLE])) AND (("1990/01/01"[Date - Publication] : "2021/12/31"[Date - Publication]))
IEEE Xplore**	("Document Title":“anonymization” OR "Document Title":“anonymisation” OR "Document Title":“anonymizing” OR "Document Title":“anonymising” OR "Document Title":“anonymous” OR "Document Title":“anonymity”) AND ("Document Title":“tool” OR "Document Title":“software”)
Web of Science	(TI=(anonymization) OR TI=(anonymisation) OR TI=(anonymizing) OR TI=(anonymising) OR TI=(anonymous) OR TI=(anonymity)) AND (TI=(tool) OR TI=(software)) AND PY=(1990-2021)
* Searched The ACM Guide to Computing Literature
** Time Period Selected Through Slider

## Sheet: ACM
Authors	Year	Title	DOI
Vitharana, P.; Ramamurthy, K.	2003	Computer-Mediated Group Support, Anonymity, and the Software Inspection Process	-
Brazier, F.; Oskamp, A.; Prins, C.; Schellekens, M.; Wijngaards, N.	2004	Anonymity and software agents: An interdisciplinary challenge	-
Sitthiworachart, J.; Joy, M.	2004	Web-Based Peer Assessment System with an Anonymous Communication Tool	-
Kawabe, Y.; Sakurada, H.	2007	A Formal Approach to Designing Anonymous Software	10.1109/SERA.2007.13
Dai, C.; Ghinita, G.; Bertino, E.; Byun, J.-W.; Li, N.	2009	TIAMAT: a tool for interactive analysis of microdata anonymization techniques	10.14778/1687553.1687607
Ispareh, M.; Ladani, B. T.; Panahi, S. S.; Azadani, Z. N.	2010	Toward a software development methodology for anonymity applications	10.1145/1754239.1754279
Dai, C.; Ghinita, G.; Bertino, E.; Byun, J.-W.; Li, N.	2010	TIAMAT: a tool for interactive analysis of microdata anonymization techniques	-
Kiyomoto, S.; Miyake, Y.; Tanaka, T.	2011	Privacy Frost: A User-Oriented Data Anonymization Tool	10.1109/ARES.2011.68
Hummel, J.; McDonald, A.; Shah, V.; Singh, R.; Boyle, B. D.; Huang, T.; Kandasamy, N.; Sethu, H.; Weber, S.	2014	A modular multi-location anonymized traffic monitoring tool for a WiFi network	10.1145/2557547.2557580
Vico, H.; Calegari, D.	2015	Software Architecture for Document Anonymization	-
Elgzil, A.; Chow, C. E. , Aljaedi, A.; Alamri, N.	2017	Cyber Anonymity Based on Software-Defined Networking and Onion Routing (SOR)	10.1109/DESEC.2017.8073856
Bampoulidis, A.; Markopoulos, I., Lupu, M.	2019	PrioPrivacy: A Local Recoding K-Anonymity Tool for Prioritised Quasi-Identifiers	10.1145/3358695.3360918
Oqaily, M.; Jarraya, Y.; Zhang, M.; Wang, L.; Pourzandi, M.; Debbabi, M.	2019	iCAT: An Interactive Customizable Anonymization Tool	10.1007/978-3-030-29959-0_32
Peng, K.	2020	Paid and Anonymous Usage of Cloud Software	10.1007/978-3-030-65299-9_23
Rocher, L.; Muthu, M. S.; de Montjoye, Y.	2021	The Observatory of Anonymity: An Interactive Tool to Understand Re-Identification Risks in 89 countries	10.1145/3442442.3458606

## Sheet: Pubmed
Authors	Year	Title	DOI	PMID
Conlon, P.; Havlisch, R.; Kini, N.; Porter, C.	2008	Using an Anonymous Web-Based Incident Reporting Tool to Embed the Principles of a High-Reliability Organization	-	21249864
de Beer, I.; Coutinho, H. M.; van Wyk, P. J.; Gaeb, E. ; de Wit, T. R.; van Vugt, M.	2009	Anonymous HIV workplace surveys as an advocacy tool for affordable private health insurance in Namibia	10.1186/1758-2652-12-32	19906298
Aryanto, K. Y. E.; Broekema, A.; Oudkerk, M.; von Ooijen, P. M. A.	2012	Implementation of an anonymisation tool for clinical trials using a clinical trial processor integrated with an existing trial patient data information system	10.1007/s00330-011-2235-y	21842431
Lê, M.-L.	2012	The use of anonymous pop-quizzes (APQs) as a tool to reinforce learning	10.3163/1536-5050.100.4.017	23133335
Prasser, F.; Kohlmayer, F.; Lautenschläger, R.; Kuhn, K. A.	2014	ARX -A Comprehensive Tool for Anonymizing Biomedical Data	-	25954407
Cardinal, R. N.	2017	Clinical records anonymisation and text extraction (CRATE): an open-source software system	10.1186/s12911-017-0437-1	28441940
Schwarz, C. G.	2019	Identification of Anonymous MRI Research Participants with Face-Recognition Software	10.1056/NEJMc1908881	31644852
Sanchez, D.; Martinez, S.; Domingo-Ferrer, J.; Soria-Comas, J.; Batet, M.	2020	µ -ANT: semantic microaggregation-based anonymization tool	10.1093/bioinformatics/btz792	31621826
Sandnes, F.E.	2021	CANDIDATE: A tool for generating anonymous participant-linking IDs in multi-session studies	10.1371/journal.pone.0260569	34910758
Meurers, T.; Bild, R.; Do, K.M.; Prasser F.	2021	A scalable software solution for anonymizing high-dimensional biomedical data	10.1093/gigascience/giab068	34605868

## Sheet: IEEE Xplore
Authors	Year	Title	DOI
Hinkelbein, C. ; Manner, R.	2003	Reconfigurable hardware control software using anonymous libraries	10.1109/FPT.2002.1188726
Vitharana, P.; Ramamurthy, K.	2003	Computer-mediated group support anonymity and the software inspection process: an empirical investigation	10.1109/TSE.2003.1178054
Sitthiworachart, J.; Joy, M.	2004	Web-based peer assessment system with an anonymous communication tool	10.1109/ICALT.2004.1357720
Slagell, A. J.; Li, Y.; Luo, K.	2006	Sharing network logs for computer forensics: a new tool for the anonymization of netflow records	10.1109/SECCMW.2005.1588293
Kawabe, Y., Sakurada, H.	2007	A Formal Approach to Designing Anonymous Software	10.1109/SERA.2007.92
Kiyomoto, S.; Miyake, Y.; Tanaka, T.	2011	Privacy Frost: A User-Oriented Data Anonymization Tool	10.1109/ARES.2011.68
Farah, T.; Trajkovic, L.	2013	Anonym: A tool for anonymization of the Internet traffic	10.1109/CYBConf.2013.6617434
Nassar, M.; Orabi A. A.-R.; Doha, M.; Al Bouna, B.	2015	An SQL-like query tool for data anonymization and outsourcing	10.1109/CyberSA.2015.7166130
D. Papaspyros S. Koussouris S. Mouzakitis D. Askounis	2016	Using Crowdsourced and Anonymized Personas in the Requirements Elicitation and Software Development Phases of Software Engineering,"I. Alvertis	10.1109/ARES.2016.71
Bomfim, L. H. D. S.; Salgueiro, E. M.; Salgueiro, R. J. P. D. B.; Nunes, M. A. S. N.	2017	A Systematic Mapping about Anonymization Services for Software-Defined Networking	10.1109/TLA.2017.7932699
Bomfim, L. H. D. S.; Salgueiro, E. M.; Salgueiro, R. J. P. D. B.; Nunes, M. A. S. N.	2017	An Anonymization Service for Software-Defined Networks	10.1109/TLA.2017.7932699
Elgzil, A.; Chow, C. E. , Aljaedi, A.; Alamri, N.	2017	Cyber anonymity based on software-defined networking and Onion Routing (SOR)	10.1109/DESEC.2017.8073856
Bagustari, B. A.; Sari, A. M.; Juraida, E.; Sensuse, D. I.	2019	Anonymity Supporting Tool for Community of Inquiry-Based Platform in Encouraging People to Share Knowledge: A Case Study of Pusilkom Universitas Indonesia	10.1109/INCIT.2019.8912055
A. Montieri, D. Ciuonzo G. Bovenzi V. Persico A. Pescap	2019	A Dive into the Dark Web: Hierarchical Traffic Classification of Anonymity Tools	10.1109/TNSE.2019.2901994
Yuxi, C.; Hongkun, Q.; Jize, W.; Zijiang, N.; Yajie, W.	2020	Computer-Bridge Software Test Platform Based on Anonymous Pipe	10.1109/CCDC49329.2020.9164834
Portillo-Dominguez, A. O.; Ayala-Rivera, V.	2020	Towards an Efficient Log Data Protection in Software Systems through Data Minimization and Anonymization	10.1109/CONISOFT.2019.00024
Walker, P.; Santhya, R.; Sethumadhavan, M.; Amritha, P.P.	2020	Anonymous Network Based on Software Defined Networking	10.1109/UV.2018.8642139

## Sheet: Web of Science
Authors	Year	Title	DOI
WHITE, GE; THOMSON, AN	1995	ANONYMIZED FOCUS GROUPS AS A RESEARCH TOOL FOR HEALTH-PROFESSIONALS	10.1177/104973239500500209
Singh, N; Genesereth, M; Syed, M	1995	A distributed and anonymous knowledge sharing approach to software interoperation	10.1142/S0218843095000159
Levmore, S	1996	The anonymity tool	10.2307/3312652
Jensen, ADB	1996	Mapping of biologically important genes, and anonymous marker loci resolved by two-dimensional DNA typing - Genetic tools for examination of monogenic and complex diseases	Not retrievable
Hancock, B	2000	'Anonymizing' software causes law enforcement concerns	Not retrievable
Vitharana, O; Ramamurthy, K	2003	Computer-mediated group support, anonymity, and the software inspection process: An empirical investigation	10.1109/TSE.2003.1178054
Shechori, T; Hu, B; Silver, SS; Marchevsky, A; Fan, X; Yong, WH	2006	Generation of a novel scalable and generalizable virtual neuropathology report database suitable for testing of oncologic data mining and anonymization software	-
Bonazzi, M	2008	THE COMMENTARY AS POLEMICAL TOOL THE ANONYMOUS COMMENTATOR ON THE THEAETETUS AGAINST THE STOICS	10.7202/037693ar
de Beer, I; Coutinho, HM; van Wyk, PJ; Gaeb, E; de Wit, TR; van Vugt, M	2009	Anonymous HIV workplace surveys as an advocacy tool for affordable private health insurance in Namibia	10.1186/1758-2652-12-32
Le, ML	2012	The use of anonymous pop-quizzes (APQs) as a tool to reinforce learning	10.3163/1536-5050.100.4.017
Aryanto, KYE; Broekema, A; Oudkerk, M; van Ooijen, PMA	2012	Implementation of an anonymisation tool for clinical trials using a clinical trial processor integrated with an existing trial patient data information system	10.1007/s00330-011-2235-y
Greenfield, BL; Tonigan, JS	2013	The General Alcoholics Anonymous Tools of Recovery: The Adoption of 12-Step Practices and Beliefs	10.1037/a0029268
Netolicky, D	2015	Using literary metaphor and characters as structural and symbolic tools Creating a layered story world while preserving participant anonymity	10.1075/ni.25.2.04net
Todd, JT; Gignac, PM	2017	Segmenting the Data Stream: Harnessing contrast-enhanced imaging from widely available, anonymized patient data to Generate 3-D Training Tools for Clinical Gross Anatomy	-
Bomfim, LHDS; Salgueiro, EM; Salgueiro, RJPDB; Nunes, MASN	2017	A Systematic Mapping About Anonymization Services For Software-Defined Networking	-
Cardinal, RN	2017	Clinical records anonymisation and text extraction (CRATE): an open-source software system	10.1186/s12911-017-0437-1
van Hardeveld, GJ; Webber, C; O'Hara, K	2017	Deviating From the Cybercriminal Script: Exploring Tools of Anonymity (Mis)Used by Carders on Cryptomarkets	10.1177/0002764217734271
Avraam, D; Boyd, A; Goldstein, H; Burton, P	2018	A software package for the application of probabilistic anonymisation to sensitive individual-level data: a proof of principle with an example from the ALSPAC birth cohort study	10.14301/llcs.v9i4.478
Barlett, CP; DeWitt, CC; Maronna, B; Johnson, K	2018	Social Media Use as a Tool to Facilitate or Reduce Cyberbullying Perpetration: A Review Focusing on Anonymous and Nonanonymous Social Media Platforms	10.1089/vio.2017.0057
Schwarz, CG; Kremers, WK; Therneau, TM; Sharp, RR; Gunter, JL; Vemuri, P; Arani, A; Spychalla, AJ; Kantarci, K; Knopman, DS; Petersen, RC; Jack, CR	2019	Identification of Anonymous MRI Research Participants with Face-Recognition Software	10.1056/NEJMc1908881
Taoka, Y; Kagohashi, K; Saito, S; Mougenot, C	2019	A Proposal and Evaluation of Co-design Tools with a Focus on Anonymity	10.5057/ijae.IJAE-D-18-00009
Allain, MC; Besson, JM; Blanchard, PY; Roge, L; Flechel, A; Djibre, M; Fartoukh, M; Labbe, V	2019	Anonymous and Continuous Evaluation of Satisfaction of the Critically-Ill Patients' Proxies: the Opinion Family Tool	10.3166/rea-2019-0084
Ruscher, C; Werber, D; Thoulass, J; Zimmermann, R; Eckardt, M; Winter, C; Sagebiel, D	2019	Dating apps and websites as tools to reach anonymous sexual contacts during an outbreak of hepatitis A among men who have sex with men, Berlin, 2017	10.2807/1560-7917.ES.2019.24.21.1800460
Sanchez, D; Martinez, S; Domingo-Ferrer, J; Soria-Comas, J; Batet, M	2020	mu-ANT: semantic microaggregation-based anonymization tool	10.1093/bioinformatics/btz792
Acquaro, P; Sosis, R	2020	Willpower through cultural tools: An example from alcoholics anonymous	10.1017/S0140525X20000825
Montieri, A; Ciuonzo, D; Bovenzi, G; Persico, V; Pescape, A	2020	A Dive into the Dark Web: Hierarchical Traffic Classification of Anonymity Tools	10.1109/TNSE.2019.2901994
Meurers, T; Bild, R; Do, KM; Prasser, F	2021	A scalable software solution for anonymizing high-dimensional biomedical data	10.1093/gigascience/giab068
Sandnes, FE	2021	CANDIDATE: A tool for generating anonymous participant-linking IDs in multi-session studies	10.1371/journal.pone.0260569

## Sheet: Additions
Authors	Year	Title	DOI
Ciglic, M.; Eder, J.; Koncilia, C.	2014	ANON - A Flexible Tool for Achieving Optimal k-Anonymous and l-Diverse Tables	-

## Sheet: Screening
Title	Excluded tools	Included tools
µ -ANT: semantic microaggregation-based anonymization tool	-	µ-Ant, UTD Anonymization Toolbox, ARX, µ-Argus, sdcMicro
A Dive into the Dark Web: Hierarchical Traffic Classification of Anonymity Tools	Tor, I2P and JonDonym as well as range of tools building upon them (network traffic)
A Formal Approach to Designing Anonymous Software	IOA-Toolkit ( anonymity of communication software)	-
A modular multi-location anonymized traffic monitoring tool for a WiFi network	DataMap (network traces) Security Onion (network traces) OpenWIPS-ng (network traces) Crypto-Pan (network traces)	-
A scalable software solution for anonymizing high-dimensional biomedical data	-	ARX
A Systematic Mapping about Anonymization Services for Software-Defined Networking	Network traffic only	-
An Anonymization Service for Software-Defined Networks	Network traffic only	-
An SQL-like query tool for data anonymization and outsourcing	Custom (Interactive) AIRAVAT (Interactive), PINQ (Interactive)	UTD Anonymization Toolbox
ANON - A Flexible Tool for Achieving Optimal k-Anonymous and l-Diverse Tables	-	ANON
Anonym: A tool for anonymization of the Internet traffic	Anonym (network traffic), Crypto-Pan (network traffic), Anontool (network traffic), FLAIM (network traffic)	-
Anonymity and software agents: An interdisciplinary challenge	FIPA-OS, OAA, Jade, ZEUS, AgentScape (Agent Platforms), anon.penet.fi, anonymizer.com, rewebber.com, TOR, Crowds, lpwa.com, zeroknowledge.com (network traffic)	-
Anonymity Supporting Tool for Community of Inquiry-Based Platform in Encouraging People to Share Knowledge: A Case Study of Pusilkom Universitas Indonesia	UI-level anonymity tool	-
Anonymous HIV workplace surveys as an advocacy tool for affordable private health insurance in Namibia	-	-
Anonymous Network Based on Software Defined Networking	-	-
ARX--A Comprehensive Tool for Anonymizing Biomedical Data	PARAT (commercial)	UTD Anonymization Toolbox, CAT, sdcMicro, µ-Argus, SECRETA, ARX
CANDIDATE: A tool for generating anonymous participant-linking IDs in multi-session studies	CANDIDATE (pseudonymization)	-
Clinical records anonymisation and text extraction (CRATE): an open-source software system	CRATE (focus on text)	-
Computer-Bridge Software Test Platform Based on Anonymous Pipe	-	-
Computer-mediated group support, anonymity, and the software inspection process: an empirical investigation	Hiding identity of team members in software inspections	-
Cyber anonymity based on software-defined networking and Onion Routing (SOR)	Tor (network anonymity), SOR (network anonymity)	-
iCAT: An Interactive Customizable Anonymization Tool	iCAT (network traces) AnonToo (network traces) CANINE (network traces) CoralReef (network traces) Flaim (network traces) IPsumdump (network traces) NFDump (network traces) SCRUB (network traces) TCPanon (network traces) tcpdpriv (network traces) TCPmkpub (network traces) TCPurify (network traces) Camouflage (network traces) Loganon (network traces) Flaim (network traces) NLM (network traces) bsmp…	-
Identification of Anonymous MRI Research Participants with Face-Recognition Software	-	-
Implementation of an anonymisation tool for clinical trials using a clinical trial processor integrated with an existing trial patient data information system	RSNA Clinical Trial Processor (focused on images)	-
Paid and Anonymous Usage of Cloud Software	Tor (network anonymity)	-
PrioPrivacy: A Local Recoding K-Anonymity Tool for Prioritised Quasi-Identifiers.	-	ARX, UTD, CAT, Amnesia, TIAMAT, SECRETA, OpenAnonymizer, µ-Argus, sdcMicro, PrioPrivacy
Privacy Frost: A User-Oriented Data Anonymization Tool	-	-
Reconfigurable hardware control software using anonymous libraries	-	-
Sharing network logs for computer forensics: a new tool for the anonymization of netflow records	TCPdpriv (network traffic) CANINE (network traffic)	-
Software Architecture for Document Anonymization	ANONIMYTEXT, MOSTAS, HIDE, Tagger, TreeTagger, FreeLing, OpenNLP, OpenCalais, LingPipe (text processing)
The Observatory of Anonymity: An Interactive Tool to Understand Re-Identification Risks in 89 countries	Observatory of Anonymity (risk assessment)	-
The use of anonymous pop-quizzes (APQs) as a tool to reinforce learning	-	-
TIAMAT: a tool for interactive analysis of microdata anonymization techniques.	-	TIAMAT
Toward a software development methodology for anonymity applications.	-	-
Towards an Efficient Log Data Protection in Software Systems through Data Minimization and Anonymization	SafeLog (log files, not available), FLAIM (network traces), TCPDPRIV (network traces), CryptoPAn (network traces)	TIAMAT, CAT, UTD Anonymization Toolbox, ARX, SECRETA, µ-Argus, sdcMicro
Using an Anonymous Web-Based Incident Reporting Tool to Embed the Principles of a High-Reliability Organization	PEER (incident reporting)	-
Using Crowdsourced and Anonymized Personas in the Requirements Elicitation and Software Development Phases of Software Engineering,"I. Alvertis	Persona Builder (data generation)	-
Web-based peer assessment system with an anonymous communication tool	ACD (peer assessment)	-
The anonymity tool	-	-
Mapping of biologically important genes, and anonymous marker loci resolved by two-dimensional DNA typing - Genetic tools for examination of monogenic and complex diseases	-	-
'Anonymizing' software causes law enforcement concerns	-	-
Generation of a novel scalable and generalizable virtual neuropathology report database suitable for testing of oncologic data mining and anonymization software	-	-
THE COMMENTARY AS POLEMICAL TOOL THE ANONYMOUS COMMENTATOR ON THE THEAETETUS AGAINST THE STOICS	-	-
The General Alcoholics Anonymous Tools of Recovery: The Adoption of 12-Step Practices and Beliefs	-	-
Using literary metaphor and characters as structural and symbolic tools Creating a layered story world while preserving participant anonymity	-	-
Segmenting the Data Stream: Harnessing contrast-enhanced imaging from widely available, anonymized patient data to Generate 3-D Training Tools for Clinical Gross Anatomy	-	-
Deviating From the Cybercriminal Script: Exploring Tools of Anonymity (Mis)Used by Carders on Cryptomarkets	TrueCrypt (Enryption) VPN (Network traffic) PGP (Enryption) Tor (Network traffic) I2P10 (Network traffic) Freenet (Network traffic) OpenBazaar (Network traffic) BitCluster (Blockchain analysis) Chainalysis (Blockchain analysis) Elliptic (Blockchain analysis)
A software package for the application of probabilistic anonymisation to sensitive individual-level data: a proof of principle with an example from the ALSPAC birth cohort study		Probabilistic Anonymisation
Social Media Use as a Tool to Facilitate or Reduce Cyberbullying Perpetration: A Review Focusing on Anonymous and Nonanonymous Social Media Platforms	-	-
A Proposal and Evaluation of Co-design Tools with a Focus on Anonymity	-	-
Anonymous and Continuous Evaluation of Satisfaction of the Critically-Ill Patients' Proxies: the Opinion Family Tool	-	-
Dating apps and websites as tools to reach anonymous sexual contacts during an outbreak of hepatitis A among men who have sex with men, Berlin, 2017	-	-
Willpower through cultural tools: An example from alcoholics anonymous	-	-

## Sheet: Out of scope
Tool	Reason/Focus		Reason/Focus	Frequency
ACD	Peer assessment		Network traffic	33
AgentScape	Agent platform		Text processing	10
AIRAVAT	Interactive		Agent platform	5
anon.penet.fi	Network traffic		Interactive	3
ANONIMYTEXT	Text processing		Log files	1
AnonToo	Network traffic		Commercial	1
Anontool	Network traffic		Data generation	1
Anonym	Network traffic		Image processing	1
anonymizer.com	Network traffic		Incident reporting	1
bsmpseu	Network traffic		Inputs for software applications	1
Camouflage	Network traffic		Peer assessment	1
CANDIDATE	Pseudonymization		Pseudonymization	1
CANINE	Network traffic
CoralReef	Network traffic
CRATE	Text processing
Crowds	Network traffic
Crypto-Pan	Network traffic
DataMap	Network traffic
FIPA-OS	Agent platform
FLAIM	Network traffic
FreeLing	Text processing
Freenet	Network traffic
HIDE	Text processing
I2P	Network traffic
iCAT	Network traffic
IOA-Toolkit	Interactive
IPsumdump	Network traffic
Jade	Agent platform
JonDonym	Network traffic
LingPipe	Text processing
Loganon	Network traffic
lpwa.com	Network traffic
MOSTAS	Text processing
NFDump	Network traffic
NLM	Network traffic
OAA	Agent platform
Observatory of Anonymity	Risk assessment
OpenCalais	Text processing
OpenNLP	Text processing
OpenWIPS-ng	Network traffic
PARAT	Commercial
PEER	Incident reporting
Persona Builder	Data generation
PINQ	Interactive
rewebber.com	Network traffic
RSNA Clinical Trial Processor	Image processing
SafeLog	Log files
SCRUB	Network traffic
Security Onion	Network traffic
SOR	Network traffic
Tagger	Text processing
TCPanon	Network traffic
TCPdpriv	Network traffic
TCPmkpub	Network traffic
TCPurify	Network traffic
TOR	Network traffic
TreeTagger	Text processing
UI-level anonymity tool	Inputs for software applications
zeroknowledge.com	Network traffic
ZEUS	Agent platform

## Sheet: In scope
Tool	Focus	Frequency
µ-Ant	Tabular data	1
µ-Argus	Tabular data	4
ANON	Tabular data	1
Amnesia	Tabular data	1
ARX	Tabular data	5
CAT	Tabular data	3
OpenAnonymizer	Tabular data	1
PrioPrivacy	Tabular data	1
sdcMicro	Tabular data	4
SECRETA	Tabular data	3
TIAMAT	Tabular data	3
UTD Anonymization Toolbox	Tabular data	5
Probabilistic Anonymisation	Tabular data	1
